# Supplementary material for: A dataset of factors influencing consumer behavior towards bringing own shopping bags instead of using plastic bags in Vietnam
Source: Data Brief. 2021 Jun 14;37:107226. doi: 10.1016/j.dib.2021.107226 (PMC8220313; doi:10.1016/j.dib.2021.107226)
Supplement: Supplementary file 2 [file mmc2.xlsx]

## Sheet: Sheet1
RC1	RC2	RC3	RC4	RC5	RC6	RC7	BE1	BE2	BE3	IN1	IN2	IN3	AT1	AT2	AT3	SN1	SN2	SN3	PBC1	PBC2	PBC3	AC1	AC2	AC3	AC4	AR1	AR2	AR3	PN1	PN2	PN3
1	1	2	1	1	3	1	4	4	3	3	3	2	5	5	4	4	3	3	4	5	3	5	4	5	4	1	1	1	5	3	3
2	1	1	1	1	3	1	3	3	3	3	2	3	3	4	4	4	4	4	3	3	5	5	5	5	5	2	1	3	4	4	3
2	2	2	1	1	3	1	5	5	5	5	5	5	5	5	5	3	4	3	4	4	3	4	4	4	4	4	4	4	5	5	5
2	2	2	1	1	3	1	5	5	5	4	5	5	5	3	4	3	3	3	4	5	3	5	5	5	5	4	5	5	5	5	5
2	1	2	1	1	2	1	4	4	3	4	4	4	5	5	5	5	4	5	2	3	2	4	4	4	4	4	4	4	4	4	3
1	2	2	4	1	2	1	5	5	4	3	3	4	5	4	5	4	4	4	4	4	4	5	5	5	5	3	3	5	3	4	4
1	1	1	1	1	3	1	2	2	2	2	2	2	4	4	3	3	3	3	3	2	3	4	4	4	4	3	4	5	3	3	3
2	1	2	1	1	2	1	4	3	4	3	5	5	3	4	3	5	5	5	3	3	3	1	1	1	1	5	5	5	5	5	5
2	1	1	1	1	1	1	3	3	3	3	3	3	3	3	3	4	4	4	4	4	3	5	5	5	5	4	4	3	4	4	4
1	2	2	1	2	2	2	4	4	3	3	4	4	2	3	3	4	5	4	3	3	5	5	5	5	5	4	1	2	4	4	4
1	2	2	4	1	2	2	5	5	4	2	2	4	4	4	3	3	5	3	4	3	4	5	4	5	5	2	2	2	5	4	4
1	2	2	1	1	1	1	4	5	4	4	4	4	4	4	3	5	5	4	4	2	5	2	1	1	1	4	4	5	4	4	3
2	1	2	1	1	2	1	5	5	4	2	3	3	4	4	4	3	5	3	4	3	5	5	5	5	5	1	2	3	4	5	4
1	1	1	1	2	1	1	1	1	1	2	2	2	4	4	3	3	3	3	4	4	4	4	4	4	4	3	3	3	1	1	2
1	1	1	1	1	2	1	1	2	1	2	2	2	3	4	3	3	3	3	4	4	3	4	4	4	4	4	4	4	1	1	2
1	1	1	1	1	1	1	1	1	1	1	1	1	2	4	2	2	2	2	3	3	3	1	1	1	1	3	4	4	1	1	2
2	2	2	1	1	3	1	5	5	4	4	4	5	4	4	4	5	5	5	3	2	4	4	4	4	4	4	3	4	4	5	5
1	2	2	1	1	1	1	3	4	4	3	4	4	5	4	3	4	4	4	3	3	5	5	5	5	3	2	2	2	5	5	4
2	1	2	1	1	2	1	4	3	4	4	4	4	5	4	4	5	5	5	4	5	4	5	5	5	5	3	4	4	5	5	5
1	2	1	1	1	3	5	3	3	3	3	3	3	5	5	4	4	4	4	5	5	5	5	5	5	5	3	3	3	4	4	3
1	2	2	1	1	2	1	4	4	3	3	3	4	5	5	4	4	4	4	5	5	5	5	5	5	5	4	4	4	4	4	4
2	2	2	1	1	2	1	4	5	5	5	5	5	5	5	4	4	4	4	5	5	5	5	5	5	4	4	4	4	5	5	4
2	2	2	1	1	2	1	5	5	4	4	4	4	5	4	4	5	5	5	3	4	3	5	5	5	5	5	4	4	5	5	4
2	2	2	1	1	3	1	5	5	4	4	4	5	5	5	4	4	4	2	3	3	4	4	5	5	4	3	3	3	5	5	4
2	1	2	1	1	2	1	4	4	3	4	3	4	5	4	4	4	5	4	3	3	3	5	4	5	5	5	5	5	4	4	4
2	2	2	1	1	2	1	5	4	5	4	4	4	4	4	4	3	3	3	3	2	4	5	5	5	5	5	5	5	4	4	4
2	2	2	1	1	2	1	5	5	4	5	5	5	3	3	3	4	4	4	5	5	5	5	5	5	5	5	3	5	5	3	3
2	2	2	1	2	2	1	5	5	5	5	5	5	3	5	3	4	4	4	4	4	5	5	5	5	5	3	3	4	5	5	4
2	1	2	1	1	2	6	4	3	4	4	4	4	5	5	4	3	3	3	3	3	3	5	5	5	5	5	5	5	5	5	5
2	2	2	1	1	3	1	5	5	4	4	4	4	4	5	4	3	3	3	3	4	4	5	5	5	5	5	5	5	5	5	5
2	2	2	1	1	2	1	5	5	5	5	5	5	5	5	4	4	4	4	4	4	3	5	5	5	5	4	4	3	5	5	4
1	1	1	1	2	2	1	1	1	1	3	3	3	4	5	3	2	2	2	5	4	5	5	5	5	5	3	4	4	1	1	2
2	2	2	1	1	3	1	5	5	5	5	5	5	4	4	3	5	3	3	3	4	4	3	3	3	3	3	3	3	5	5	4
2	4	2	2	4	2	2	4	4	4	3	3	3	3	3	2	4	3	3	3	4	2	5	5	5	5	5	5	5	4	4	3
2	2	2	1	1	3	1	5	5	4	5	5	5	5	5	4	3	3	3	3	3	3	5	5	5	5	4	5	5	5	5	4
2	1	4	1	1	3	1	3	4	3	4	4	4	3	4	4	4	1	2	4	3	4	5	5	5	4	4	4	4	4	3	3
2	1	2	1	1	3	1	3	3	3	5	5	5	5	5	4	4	3	4	3	4	4	5	5	5	5	5	5	5	4	4	4
1	2	2	1	1	2	1	5	4	4	5	4	3	5	4	3	3	2	3	4	4	4	5	5	5	5	3	4	4	5	4	5
2	1	2	1	1	2	1	4	5	5	3	3	3	3	5	3	5	5	5	3	1	4	5	5	5	5	4	4	4	5	5	4
2	2	2	1	1	3	1	5	5	4	3	4	5	4	5	4	4	3	2	2	3	3	5	5	5	5	5	5	3	5	5	5
1	1	2	1	1	2	1	4	4	3	3	3	3	4	4	3	4	4	4	4	3	4	5	4	5	5	5	5	5	4	5	5
2	2	2	1	1	2	1	4	5	4	5	5	5	5	5	4	3	3	3	4	4	5	5	5	5	5	3	3	3	4	4	4
2	1	2	1	1	2	1	4	4	3	4	4	3	5	5	5	2	3	3	4	4	4	5	5	5	5	5	5	5	4	4	4
2	1	2	1	1	2	1	5	4	5	3	3	3	3	3	3	5	5	5	3	3	3	5	5	5	5	5	5	4	5	5	4
2	2	2	1	1	2	1	5	5	4	4	4	4	3	3	3	3	3	3	3	4	3	1	1	1	1	5	5	5	3	3	3
1	1	2	1	1	3	1	4	3	3	4	3	3	3	5	4	4	5	4	4	4	5	5	5	5	5	3	4	4	4	3	4
2	2	2	1	1	3	1	5	5	5	5	5	5	5	5	5	3	3	3	3	4	3	5	5	5	5	3	4	3	5	5	4
1	2	2	4	1	2	1	4	4	4	5	4	4	4	5	4	5	5	5	2	3	3	5	5	5	5	3	3	3	5	4	4
2	1	1	1	1	3	1	3	3	3	2	2	3	3	3	3	4	4	4	3	3	5	5	5	5	5	4	2	2	1	2	2
1	2	2	1	1	2	3	3	5	4	4	4	4	2	2	2	4	4	4	5	5	5	4	4	4	4	3	4	4	5	5	4
1	2	2	1	1	2	1	5	3	4	3	3	3	4	5	3	5	4	3	5	5	5	1	1	1	1	4	4	3	2	3	2
2	1	2	1	1	2	2	5	4	4	3	3	3	5	5	4	4	3	3	3	3	3	5	5	5	5	4	3	3	5	5	4
1	2	2	1	1	2	1	4	4	4	3	4	3	3	3	3	5	4	3	4	5	5	4	4	4	4	3	3	3	4	4	3
2	1	1	1	1	3	2	1	1	2	5	3	5	5	5	4	5	5	5	3	4	3	5	5	5	5	3	3	3	5	5	5
1	1	1	1	2	2	1	1	1	1	2	1	1	3	3	3	3	2	3	3	3	3	5	3	4	4	2	4	3	1	1	1
2	1	2	1	1	2	1	5	4	4	3	3	3	5	5	4	4	4	4	4	4	5	5	5	5	4	2	4	4	4	4	4
2	1	1	2	1	2	1	4	3	3	2	2	2	4	3	3	3	4	3	3	4	3	5	4	5	5	3	4	4	3	3	3
2	1	1	1	1	3	1	3	3	3	3	3	3	3	4	3	4	4	4	5	4	5	5	5	5	5	5	5	5	4	4	4
2	1	1	1	1	2	1	3	3	3	3	3	3	5	5	4	4	4	4	3	3	3	5	5	5	5	5	5	5	4	4	4
1	1	2	1	1	2	1	3	3	3	4	4	4	5	5	4	3	3	3	5	5	4	5	5	5	5	3	3	3	3	4	3
2	1	2	1	1	2	1	4	4	4	4	4	3	5	5	4	2	4	3	4	3	3	5	5	5	5	4	4	3	3	4	4
1	2	2	2	6	2	4	5	5	4	3	3	4	5	5	5	3	3	3	4	4	3	5	5	5	5	3	4	4	5	5	5
1	1	2	1	1	2	1	3	3	3	4	4	4	5	5	4	4	2	4	4	3	4	5	5	5	5	5	5	5	5	5	5
2	2	2	1	1	3	1	4	5	5	4	4	5	5	5	4	5	5	5	5	4	5	5	5	5	5	3	3	4	3	4	3
1	1	1	1	1	2	1	1	1	1	3	3	3	4	5	4	4	4	4	2	2	1	5	5	5	5	4	4	4	1	1	1
1	1	1	1	1	3	1	1	1	1	3	3	3	5	5	5	4	4	4	3	3	2	5	5	5	5	3	3	4	1	1	1
1	1	1	1	1	2	1	1	1	1	3	3	3	5	5	4	4	4	4	4	5	5	4	4	4	4	3	4	3	1	1	2
2	1	2	1	1	3	1	4	4	4	4	5	5	5	5	5	3	3	3	3	4	4	5	5	5	5	5	4	3	5	5	5
2	2	4	2	5	2	1	5	5	5	5	5	4	4	3	4	3	3	3	3	4	3	4	3	3	4	4	4	4	5	5	5
1	1	2	1	1	2	1	3	4	3	4	3	3	3	3	3	4	4	4	3	3	3	2	2	2	2	3	3	3	3	3	3
1	2	2	1	5	2	4	4	5	5	3	3	4	5	5	4	4	4	4	4	4	4	5	5	5	5	4	4	4	4	5	4
2	2	2	1	1	2	1	5	5	4	5	5	5	5	4	3	3	2	3	4	4	4	1	1	1	1	5	4	5	4	5	5
2	2	2	1	1	2	1	5	5	4	4	4	4	4	4	4	2	3	3	5	5	5	5	5	5	4	2	4	4	5	5	5
1	2	2	1	2	1	3	5	5	4	4	3	3	5	4	3	5	4	4	4	3	4	3	3	3	3	4	3	3	3	3	3
1	4	2	2	4	2	2	2	3	2	5	4	5	4	5	5	4	4	4	4	4	3	5	5	5	4	4	4	4	5	5	4
2	1	2	1	1	2	1	4	4	4	3	4	3	5	4	5	4	4	4	3	2	3	5	4	4	4	4	4	4	4	4	3
2	1	1	1	1	2	1	3	4	3	2	2	3	4	4	3	5	3	3	4	4	4	5	5	5	5	4	5	5	4	4	4
1	2	1	1	1	2	1	3	4	3	3	3	3	4	4	4	4	4	4	3	3	2	5	5	5	5	3	3	5	3	4	3
1	1	2	1	1	3	1	3	3	3	4	4	4	4	4	4	3	3	3	4	4	4	4	4	3	4	4	5	5	3	4	4
2	1	2	1	1	2	1	3	4	3	5	4	5	5	5	4	5	4	4	3	3	4	5	5	5	5	5	4	4	4	3	3
1	2	2	1	1	2	1	3	5	4	4	4	4	5	5	5	3	3	2	5	4	5	5	5	5	5	4	4	4	5	5	5
2	2	2	1	1	3	1	5	5	5	5	5	5	5	5	5	3	4	4	4	5	4	5	5	5	4	5	5	5	5	5	4
2	3	2	2	2	2	2	5	5	4	4	4	4	3	3	3	3	3	3	4	5	5	5	5	5	5	5	5	5	5	5	4
2	2	2	1	1	2	1	5	5	5	5	5	5	5	5	4	5	5	3	4	3	5	4	4	4	4	4	4	4	4	4	4
2	1	1	1	1	2	1	3	3	3	3	3	3	5	4	4	4	4	4	3	4	3	5	5	5	5	2	3	3	4	4	4
2	2	2	1	1	3	1	5	5	4	4	4	4	5	5	5	3	3	3	4	3	4	5	5	5	5	5	3	4	5	4	4
2	2	2	1	1	2	1	5	5	5	3	5	5	3	3	3	3	2	2	5	5	5	5	5	5	5	4	4	4	4	4	4
2	1	1	1	1	2	1	3	3	3	3	3	3	4	4	4	4	4	4	3	3	3	5	5	4	5	3	4	3	4	4	4
1	2	2	1	1	2	1	4	4	4	4	4	5	5	5	5	5	3	2	3	3	4	5	4	4	4	4	4	3	4	5	4
2	1	2	1	1	2	1	4	4	4	4	4	4	5	5	4	3	3	3	2	2	2	5	5	5	5	4	4	4	5	5	5
2	2	2	1	1	2	1	5	5	4	3	3	5	4	4	4	3	3	3	4	3	4	4	3	5	4	3	3	3	4	4	4
2	1	2	1	1	3	1	3	4	3	4	4	5	4	5	4	3	4	3	3	3	3	5	5	5	4	4	3	4	5	5	5
2	2	2	1	1	3	1	5	5	4	5	5	5	5	5	4	4	4	3	5	5	5	5	5	5	5	5	5	5	4	4	4
2	2	2	1	1	2	1	5	5	5	4	4	4	5	5	5	4	3	3	2	2	2	5	5	5	5	3	4	4	5	5	4
2	1	2	1	1	3	1	4	4	4	4	4	4	5	3	4	5	5	5	3	2	2	5	5	5	5	4	4	4	5	5	5
1	2	2	1	1	2	1	3	4	3	5	5	4	5	5	5	4	3	3	5	4	4	5	5	5	5	4	4	4	4	3	3
2	2	2	1	1	2	1	5	5	5	4	4	4	3	4	3	3	3	4	3	3	4	5	5	5	5	2	4	4	4	4	4
1	2	2	1	1	3	1	4	4	4	3	4	3	5	5	5	5	4	5	4	4	3	5	5	5	5	5	5	5	3	3	3
1	1	2	1	1	2	1	5	4	4	2	2	2	4	3	3	4	3	3	3	3	3	5	4	4	4	4	4	3	3	3	2
2	1	2	1	1	3	1	4	5	4	2	4	3	4	3	4	3	2	2	4	4	4	5	5	5	5	3	5	5	5	5	5
2	2	2	1	1	3	1	4	5	4	5	5	4	3	3	3	4	3	4	4	4	5	5	5	5	5	3	4	4	5	5	5
1	2	2	1	1	3	1	4	4	3	4	3	3	5	5	4	3	2	2	3	3	3	4	4	4	4	3	3	3	5	5	4
2	2	1	1	1	2	1	3	4	3	3	4	4	5	5	4	5	5	5	4	4	5	5	5	5	4	4	4	4	4	4	4
2	3	4	2	5	2	2	5	5	5	5	5	5	5	5	4	4	4	4	4	4	4	2	3	2	2	5	5	5	4	4	4
1	2	1	1	1	2	2	3	3	3	3	3	3	2	2	2	4	4	4	3	4	4	5	3	4	4	4	5	5	4	4	3
2	2	2	1	1	2	1	5	5	5	5	5	5	5	5	5	4	3	4	4	4	3	5	4	5	5	3	4	5	3	4	4
1	2	2	1	2	2	3	5	4	4	3	4	4	5	3	3	3	3	3	3	3	4	5	5	4	5	4	3	2	4	4	4
2	1	2	1	1	3	1	4	4	3	4	4	3	4	5	4	3	2	2	5	5	3	4	5	5	5	3	4	4	4	4	4
2	4	2	2	2	3	2	4	5	4	4	4	4	5	5	4	5	5	5	5	4	4	5	5	5	5	4	3	4	4	4	3
2	2	2	1	1	2	1	5	5	5	5	5	5	5	5	5	4	4	4	4	5	4	5	5	5	5	5	5	5	5	5	4
2	2	2	1	1	2	1	5	5	5	5	4	4	4	5	5	4	3	3	4	4	4	4	4	4	4	5	3	5	4	4	3
2	1	2	1	1	1	5	3	3	3	4	5	4	5	5	4	2	2	4	3	3	4	5	5	5	5	4	4	3	3	3	3
2	1	2	1	1	2	1	5	5	4	2	2	4	5	4	3	2	2	1	4	4	4	3	4	4	4	3	3	3	4	4	4
2	2	1	1	5	3	3	3	4	3	4	4	3	4	3	2	3	2	3	3	5	3	5	1	5	5	4	5	5	5	4	4
2	3	2	2	2	2	2	5	5	5	4	4	4	4	5	4	4	4	3	3	2	4	4	4	4	4	4	4	4	5	5	4
2	2	2	1	1	3	1	5	5	5	5	4	4	4	5	3	2	2	2	3	3	4	4	4	4	4	4	4	4	4	4	4
2	2	2	1	1	3	1	5	5	4	3	4	4	4	5	3	3	3	3	4	4	5	5	5	5	5	3	5	5	3	3	3
1	2	2	1	1	2	1	4	5	4	4	4	4	5	4	5	5	5	5	4	4	5	5	5	5	5	3	4	5	5	4	5
1	2	2	1	1	2	1	5	4	4	4	4	4	5	4	5	3	3	3	4	3	4	5	5	5	5	4	4	3	5	5	5
2	2	2	1	1	2	1	4	5	5	4	4	5	5	5	5	5	5	5	5	5	4	5	5	5	5	4	4	4	3	4	3
2	2	2	1	1	3	1	5	5	4	4	4	3	4	4	3	3	2	2	4	4	5	1	1	1	1	5	5	5	3	5	4
2	2	2	1	1	2	1	5	5	4	3	4	4	5	5	4	3	3	3	5	4	5	5	5	5	5	5	5	5	5	4	4
1	2	1	1	1	2	1	3	3	3	4	3	3	5	5	5	4	4	4	4	4	3	5	5	5	5	5	5	5	4	4	4
2	2	2	1	1	3	1	5	5	5	4	4	5	5	5	4	4	4	3	4	4	4	3	4	3	3	4	4	5	4	4	4
2	2	2	1	1	2	1	5	5	4	4	4	4	3	4	4	5	3	3	3	3	4	5	5	5	4	4	4	4	5	3	4
2	1	2	1	1	2	2	5	5	4	3	3	3	5	4	4	3	4	4	4	3	3	5	5	5	5	5	5	5	4	4	4
2	1	2	1	1	3	1	4	4	4	4	4	4	5	5	4	3	3	3	3	3	4	5	5	5	5	3	3	3	4	5	5
2	1	2	1	1	3	1	4	4	4	4	4	4	5	5	5	5	5	5	5	5	5	5	3	4	4	5	5	2	4	4	3
1	2	2	1	1	2	1	3	4	3	4	4	4	4	4	4	5	4	5	4	3	3	3	3	3	3	4	3	3	5	5	5
2	1	2	1	1	3	1	4	4	4	4	4	3	2	5	4	3	3	2	4	4	4	5	5	5	5	3	2	2	5	5	4
2	1	2	1	1	2	1	3	4	4	4	4	4	3	5	5	4	4	3	4	5	4	5	5	4	5	4	4	5	5	5	5
2	1	2	2	1	3	1	4	5	4	4	4	4	4	4	4	4	3	3	5	5	3	4	4	4	4	3	3	3	4	4	4
1	2	2	1	1	3	1	3	4	3	4	4	4	3	5	3	5	5	5	5	4	5	5	5	5	5	4	4	3	3	3	3
1	2	2	1	1	3	1	5	5	4	3	3	3	5	4	3	3	2	2	1	1	1	5	5	5	5	4	4	4	4	4	4
2	1	4	1	6	3	4	4	5	4	3	3	5	5	5	5	5	4	4	5	4	5	5	5	5	5	4	4	4	5	5	5
2	2	2	1	1	2	1	5	5	5	4	4	4	5	4	4	3	3	3	4	4	5	5	5	5	4	5	5	5	3	3	3
2	1	1	1	1	2	1	4	2	3	3	4	2	5	5	4	2	3	2	4	4	3	5	5	5	5	3	2	2	5	4	4
2	1	2	1	1	2	1	4	4	4	4	4	3	5	5	4	3	3	3	4	4	5	5	5	5	5	3	4	4	4	4	4
2	2	2	1	1	2	1	5	4	4	5	5	5	1	5	4	3	3	3	5	5	5	4	4	4	4	4	4	3	4	4	4
1	1	2	1	1	2	1	3	3	3	4	4	4	3	4	4	5	5	5	4	4	3	4	3	4	4	3	4	4	5	5	4
2	1	2	1	1	2	2	4	4	4	3	4	3	2	2	3	3	4	4	3	1	4	4	5	5	2	5	5	5	4	4	4
1	3	4	2	5	3	3	4	5	4	4	4	4	3	4	3	3	3	3	5	4	4	5	5	5	5	3	4	4	5	5	5
2	2	2	1	1	2	1	5	5	5	4	4	4	3	5	3	4	4	3	3	3	4	5	5	5	5	5	5	5	5	5	5
2	2	2	2	4	2	1	5	5	4	5	3	3	2	2	3	2	2	2	4	4	4	5	5	5	5	3	3	3	4	4	4
1	2	2	1	1	3	6	4	4	3	4	3	3	5	5	4	3	3	3	4	5	4	5	5	5	4	4	5	5	4	4	4
2	2	2	1	1	2	1	5	5	4	5	5	5	5	5	4	4	4	4	3	3	3	5	5	5	5	5	5	5	4	4	4
2	2	2	1	1	3	1	4	5	4	4	4	5	5	5	5	3	3	3	4	5	3	5	4	3	3	2	3	2	5	5	4
2	2	2	1	1	3	1	5	5	5	5	5	5	5	5	5	4	4	4	4	3	3	4	4	4	4	4	3	4	4	4	4
2	1	1	1	1	3	1	4	2	3	3	3	3	3	2	3	4	5	4	3	3	3	5	5	5	5	4	5	5	4	4	4
1	3	2	2	3	2	2	4	3	3	4	4	4	5	4	5	4	2	3	3	4	3	5	4	5	5	3	3	3	3	3	3
2	1	2	1	1	2	1	4	4	4	4	4	4	5	5	5	4	4	3	2	2	2	5	5	5	5	5	5	5	5	5	5
2	1	2	1	1	3	1	3	4	3	5	4	4	5	5	5	3	4	4	4	4	3	4	4	5	5	5	5	4	4	3	3
2	2	2	1	1	2	1	5	4	5	5	3	4	5	5	4	3	4	4	5	5	5	5	5	5	5	4	5	3	3	4	4
1	2	2	1	1	2	1	4	3	3	4	4	4	5	5	5	3	3	3	5	5	5	4	4	3	5	5	5	5	4	3	3
2	2	2	1	1	2	1	5	5	5	4	4	5	5	5	4	4	4	3	3	3	4	5	5	5	5	3	3	4	4	5	4
2	2	2	1	1	2	1	5	5	5	5	5	5	5	5	4	4	4	4	5	4	5	5	5	5	5	2	3	2	5	5	4
2	2	2	1	1	3	1	5	5	4	5	5	5	5	5	5	5	3	3	4	3	4	5	5	5	5	4	4	4	5	5	4
1	2	2	1	1	2	1	4	4	4	3	4	4	4	5	4	3	3	3	5	5	5	5	5	4	4	5	5	5	4	4	4
2	1	2	1	1	2	1	3	5	4	3	3	4	3	3	3	5	5	4	4	5	4	5	4	5	4	5	5	5	5	5	5
1	2	2	1	1	2	1	3	5	4	4	5	4	5	4	5	3	4	4	5	5	5	4	4	4	4	3	3	3	4	4	4
1	2	2	1	1	2	1	3	4	4	4	4	4	5	5	4	4	2	2	4	3	4	5	5	5	5	4	5	5	5	4	4
2	1	2	4	1	3	1	4	4	4	4	4	4	5	5	4	3	3	3	4	4	5	3	3	3	3	3	4	4	3	4	3
2	1	2	1	1	2	1	3	3	3	5	5	5	4	4	5	3	3	3	3	3	3	5	5	5	5	3	4	3	4	4	4
2	1	1	1	1	2	1	3	3	3	3	3	3	5	5	4	4	3	4	3	4	4	5	5	5	5	3	3	4	4	4	4
2	1	2	1	1	2	1	3	5	4	4	3	4	4	4	4	1	2	2	5	5	5	5	5	5	5	3	3	3	5	4	5
2	2	2	1	1	2	3	5	5	4	3	3	5	4	5	4	3	3	3	3	3	4	3	5	4	5	5	5	5	5	5	4
2	2	2	1	1	2	2	5	5	4	4	3	4	5	4	4	4	2	3	3	3	3	5	5	5	5	5	3	3	5	5	4
1	2	2	1	1	2	1	4	4	4	4	4	4	3	5	3	3	3	3	4	4	4	4	5	5	5	4	4	4	5	5	5
2	1	2	1	1	3	1	4	5	4	4	3	3	5	5	4	3	3	2	3	2	5	5	5	5	5	5	5	5	4	4	4
2	1	2	1	1	2	1	4	4	4	3	4	4	4	5	5	3	3	3	4	5	5	5	5	5	5	4	3	5	3	3	3
2	1	2	1	1	2	1	4	4	4	4	4	4	3	4	4	3	3	3	3	4	3	5	5	5	5	3	3	3	5	5	5
2	2	1	1	1	2	1	3	4	3	4	3	4	3	5	5	5	5	5	3	3	4	5	4	3	3	4	4	4	3	4	3
2	1	2	1	1	3	3	3	5	4	4	4	4	5	1	4	5	4	5	3	3	3	5	5	5	5	4	4	4	4	4	4
2	1	2	1	1	3	1	3	5	4	4	5	5	4	4	4	4	3	3	5	5	5	5	5	5	4	3	3	3	4	3	4
2	1	2	1	1	2	1	3	5	4	4	4	3	4	4	4	2	3	3	5	4	5	5	5	5	5	5	5	4	4	4	4
2	1	2	1	1	2	1	4	5	4	4	4	2	5	5	5	4	5	3	4	4	5	5	5	5	5	5	5	5	5	4	4
1	2	2	1	1	2	1	4	5	4	3	4	4	5	4	5	4	5	4	4	4	4	5	5	5	5	5	5	5	5	5	4
2	2	2	1	1	2	1	5	5	5	4	4	4	3	5	3	4	3	3	3	3	3	5	5	5	5	5	5	5	5	5	4
2	1	2	1	1	3	1	5	4	4	3	3	4	4	3	4	5	5	4	3	3	3	5	3	5	5	5	5	5	5	4	4
2	2	2	1	1	2	1	5	5	5	5	5	3	3	3	2	4	5	5	4	4	3	2	2	2	2	2	1	3	5	4	4
2	2	2	1	1	3	1	5	5	5	5	4	4	3	3	3	5	4	5	4	4	3	5	4	5	4	3	4	4	5	4	4
2	2	2	1	2	2	2	5	5	4	4	4	4	2	2	3	3	4	3	2	3	3	5	4	5	5	4	4	4	4	4	4
2	2	2	1	1	2	1	5	5	5	4	4	2	3	2	3	4	5	4	4	4	4	4	4	4	4	1	3	4	1	1	2
1	2	1	1	1	3	1	3	3	3	3	3	3	5	4	4	2	3	2	3	3	3	5	5	5	5	3	4	4	4	4	4
1	2	2	1	2	2	3	5	5	4	3	4	3	5	4	4	4	4	4	4	4	4	5	5	5	5	3	3	4	4	4	4
2	1	2	1	1	2	1	4	4	4	3	4	4	5	5	4	5	5	5	3	3	3	5	5	5	5	4	4	2	5	5	4
2	2	2	1	2	2	2	5	5	5	3	4	4	4	3	2	4	2	2	4	3	4	5	5	5	5	3	4	3	5	5	4
2	1	2	1	1	2	1	4	5	4	4	4	4	5	5	5	4	4	3	3	3	3	5	5	5	5	4	5	5	5	5	5
2	1	1	1	1	3	1	1	3	2	4	5	4	5	4	5	5	5	5	4	4	4	5	5	5	5	4	5	5	5	1	3
2	2	2	1	1	2	1	4	5	4	4	4	5	5	5	4	5	5	5	4	4	4	3	2	4	3	4	3	3	4	4	3
1	1	2	1	1	2	2	4	4	3	3	3	3	4	4	3	2	2	2	4	4	4	5	4	5	5	3	3	5	4	4	4
2	2	2	1	1	2	1	5	4	4	4	4	5	5	5	4	5	5	5	3	4	4	5	5	5	5	5	4	4	4	4	4
2	2	2	1	1	2	1	5	5	5	5	4	4	3	4	4	3	2	2	3	4	4	4	4	4	4	5	5	5	4	5	5
2	3	2	1	2	2	2	5	5	5	4	4	5	4	4	4	5	5	5	4	3	3	5	5	5	5	5	5	5	5	5	5
1	2	2	1	1	2	1	4	4	4	4	4	4	2	4	4	3	3	3	5	4	4	5	5	5	5	4	4	4	5	5	4
2	4	2	2	4	3	2	4	4	4	4	4	4	4	3	4	3	3	3	4	4	5	5	5	5	5	4	4	4	5	5	4
2	1	2	1	1	2	1	4	4	4	4	4	4	5	5	5	4	4	3	4	4	5	5	5	5	5	4	3	3	5	5	5
2	1	2	1	1	3	1	5	4	4	3	3	4	5	5	5	2	2	3	5	5	4	5	5	5	5	5	5	5	3	4	4
2	2	2	1	1	3	1	5	5	5	4	4	4	3	3	2	5	5	5	4	4	4	5	5	5	5	5	5	5	5	5	4
2	1	2	1	1	2	1	4	4	4	4	4	4	5	5	4	3	3	3	5	4	4	5	5	5	5	5	5	5	3	3	3
1	2	3	1	1	2	4	5	5	5	5	5	5	3	4	4	4	4	4	3	4	4	3	3	4	4	4	5	5	5	5	4
2	2	2	1	1	3	1	5	5	5	4	4	3	4	4	3	5	5	5	5	3	5	5	5	5	5	4	4	4	5	5	5
2	2	2	1	1	3	1	5	5	4	1	5	5	5	5	4	3	3	3	4	4	4	5	5	5	5	5	5	5	4	4	4
2	3	2	2	4	3	4	5	5	5	4	5	4	4	4	4	4	2	2	3	3	3	3	4	5	4	4	4	4	5	5	5
2	2	2	1	1	3	1	5	5	5	4	4	4	3	5	3	3	2	3	4	4	4	5	4	5	5	3	3	3	5	5	4
2	1	2	1	1	3	1	4	3	4	4	4	4	5	5	5	3	3	3	3	3	4	5	5	5	5	3	4	3	5	4	4
2	2	2	1	1	2	1	5	4	4	5	5	4	5	5	4	3	3	5	5	5	5	3	3	3	3	5	4	3	5	5	4
1	2	2	1	1	2	1	4	4	4	4	4	5	4	3	4	3	4	3	3	2	3	4	4	4	4	2	4	4	4	4	4
1	1	2	1	1	2	1	3	4	3	3	3	4	5	5	5	4	4	4	4	5	4	4	5	5	4	5	4	3	3	3	3
2	5	4	2	3	2	1	4	4	4	4	4	5	4	4	4	3	3	2	5	5	5	5	5	5	5	5	5	5	4	3	3
2	2	2	4	1	2	1	5	5	4	4	4	5	4	5	4	3	3	3	4	3	4	5	5	5	5	3	3	3	5	5	5
1	1	2	1	1	2	1	3	4	3	3	3	4	5	5	4	4	4	4	5	5	5	5	5	5	5	4	4	4	5	5	5
1	1	2	1	1	2	1	3	4	3	3	3	3	5	5	5	3	3	3	5	5	5	5	5	5	5	4	4	4	4	4	4
2	2	2	1	1	2	1	5	5	5	2	3	5	5	5	4	4	4	4	5	5	3	5	5	5	5	3	4	4	5	5	5
2	1	2	1	1	3	1	4	4	4	3	3	4	4	3	4	2	1	1	4	4	4	2	3	3	4	4	3	4	5	4	5
2	2	2	1	1	2	1	5	5	5	4	4	4	4	4	3	5	5	4	3	3	4	5	3	3	3	3	3	2	5	5	5
1	2	2	1	2	2	3	5	4	4	3	3	3	4	5	4	2	2	2	3	3	3	4	4	5	5	3	3	3	3	4	4
1	3	2	2	4	3	2	5	5	5	2	3	3	3	3	3	5	5	4	4	4	4	5	5	5	5	5	5	5	5	5	5
1	1	2	1	1	2	1	3	4	3	3	3	3	5	5	5	2	3	2	3	3	5	5	5	5	3	5	5	5	4	4	4
2	1	2	1	1	2	1	5	5	4	4	3	3	4	4	3	2	1	1	5	4	5	5	4	5	4	4	4	4	3	4	4
2	1	2	1	1	3	1	3	3	3	5	5	5	5	5	4	5	4	3	3	3	3	5	5	5	5	5	5	5	4	4	4
2	2	2	1	1	2	2	5	5	5	5	5	3	4	4	4	3	3	3	4	3	3	5	5	5	5	5	4	4	5	5	5
1	3	3	1	6	1	6	5	5	5	5	5	5	5	5	4	4	3	4	5	5	5	5	5	5	5	4	4	4	5	5	4
2	4	2	2	4	2	2	5	5	4	3	2	4	5	5	5	4	4	5	5	4	4	5	5	5	5	3	3	3	4	4	4
2	1	2	1	1	3	4	4	4	3	4	3	4	4	4	4	3	3	2	4	3	4	3	3	3	3	3	2	4	4	4	4
2	2	2	2	1	3	1	5	5	5	4	4	4	3	5	3	4	4	3	3	3	3	5	5	5	5	4	5	5	4	4	4
2	1	2	1	1	2	1	4	4	4	5	4	5	5	5	4	4	3	3	3	3	3	5	4	4	4	2	2	2	5	5	4
2	1	2	1	1	3	1	4	4	4	5	4	5	5	4	4	3	4	2	5	5	5	3	4	5	5	5	5	5	5	4	4
2	2	2	1	1	3	2	5	5	5	3	3	4	3	3	2	4	5	5	2	2	2	4	4	3	4	5	5	5	4	4	3
2	2	2	1	1	2	1	5	5	4	4	4	4	4	4	4	2	2	2	4	4	4	5	5	5	4	3	3	3	5	4	4
1	1	2	1	1	2	1	3	4	3	4	3	3	5	5	5	3	3	3	5	4	4	4	4	4	4	4	4	3	3	5	4
2	4	2	2	4	3	2	4	4	4	4	4	4	3	5	5	3	3	3	4	4	3	5	5	5	5	5	5	5	5	5	5
2	1	2	1	1	2	1	4	4	4	4	4	4	4	4	4	3	3	3	3	3	3	3	3	3	3	5	5	5	5	5	5
2	1	1	1	1	2	1	3	3	3	3	3	3	4	4	5	2	2	2	3	2	2	4	4	4	4	4	5	4	4	4	4
2	1	2	1	1	3	5	5	5	4	3	3	3	5	3	4	2	2	2	5	5	5	5	5	5	5	5	5	4	3	4	4
2	1	2	1	1	3	1	4	5	4	4	3	4	2	3	2	3	2	3	3	3	4	5	5	5	5	2	2	2	5	5	4
1	1	1	1	1	2	1	1	1	1	5	5	4	5	5	4	3	2	2	3	3	4	5	5	5	5	4	4	5	4	5	5
2	4	2	2	3	2	3	4	5	5	3	3	4	5	4	5	3	2	2	4	4	4	4	4	4	4	3	4	3	4	4	4
2	6	1	1	6	2	1	3	4	3	2	3	3	5	5	4	5	4	3	1	1	1	5	5	5	5	5	5	5	4	4	4
2	1	2	1	1	2	1	5	5	5	3	3	3	3	3	3	5	5	5	3	3	3	5	5	5	5	3	2	2	4	4	4
2	1	2	1	1	2	1	4	4	4	4	5	3	5	4	3	3	4	4	5	5	5	4	4	4	4	3	3	3	5	5	4
2	1	2	1	1	3	1	4	4	4	3	3	3	3	3	5	4	4	4	5	5	5	5	5	5	5	3	3	3	4	4	3
1	2	2	1	2	3	3	4	5	4	3	5	4	4	5	4	3	4	2	3	2	2	5	5	5	5	4	3	3	5	5	4
2	2	2	1	1	3	1	5	5	4	5	3	3	4	5	3	3	3	1	3	3	3	5	5	5	5	5	5	5	5	5	5
2	2	2	1	2	3	3	5	5	4	4	4	4	4	4	5	3	3	3	5	5	5	4	3	4	3	4	4	4	5	5	5
2	3	2	2	6	2	3	5	5	5	4	5	5	5	5	4	3	4	3	3	4	4	5	5	5	5	5	5	5	5	5	5
1	2	2	1	1	1	4	4	5	4	4	3	3	5	5	4	2	2	3	5	5	5	5	5	5	5	5	5	5	5	5	5
2	1	2	1	1	2	1	3	5	4	5	4	5	5	5	5	4	4	5	4	5	4	3	2	4	2	5	5	5	5	5	5
2	2	2	1	1	2	2	5	5	5	4	4	5	5	5	5	5	5	5	4	3	3	5	5	5	5	5	5	5	4	4	4
2	2	2	1	1	2	1	5	5	4	4	4	4	4	5	4	3	3	3	3	3	4	3	3	3	3	3	3	3	5	5	4
2	1	1	1	1	2	1	3	3	3	3	3	3	5	5	4	3	3	3	4	4	5	5	5	5	3	5	5	4	4	4	4
2	2	2	1	2	2	3	5	5	5	4	4	4	4	5	4	4	4	3	2	2	3	5	5	5	5	4	5	4	5	5	5
2	1	2	1	1	3	2	5	4	4	4	4	4	5	5	4	4	3	3	5	4	5	4	4	4	4	3	3	4	4	3	4
1	3	3	1	2	2	3	5	5	5	5	5	5	5	5	4	3	3	5	4	4	5	5	5	5	5	4	4	4	4	4	4
2	1	2	1	1	2	1	3	3	3	5	5	5	5	5	4	4	3	3	3	3	3	5	5	5	5	5	5	5	4	4	4
2	2	2	1	1	3	1	5	5	5	4	4	4	4	4	4	4	5	2	3	2	4	5	4	5	5	4	4	4	3	4	4
1	3	2	2	2	2	3	5	5	4	3	3	4	5	4	3	2	3	2	3	3	4	3	3	3	3	4	4	4	5	4	4
2	2	2	1	1	3	1	5	5	5	4	4	4	5	4	5	5	5	4	3	3	3	5	5	5	5	4	3	3	4	4	4
1	2	2	1	1	2	1	4	4	4	4	4	4	5	5	4	3	3	2	4	4	2	5	5	5	5	4	5	5	5	5	5
1	1	2	1	1	2	1	3	3	3	4	3	4	4	5	3	4	4	5	3	3	2	3	3	3	3	4	3	3	3	3	3
2	2	1	1	1	3	1	3	3	3	4	4	4	4	3	3	3	3	3	4	3	3	5	5	5	5	4	5	4	5	5	5
2	2	2	1	1	3	1	3	5	4	5	5	5	5	5	4	5	3	3	5	5	5	5	5	5	5	3	4	4	4	4	4
2	1	1	1	1	3	1	2	3	2	3	4	3	3	3	3	5	4	3	4	4	5	1	1	1	1	1	1	1	2	4	3
1	2	2	1	1	2	1	4	4	4	4	4	4	5	5	5	3	3	3	4	3	3	5	5	5	5	2	2	3	3	4	3
2	2	2	1	1	2	1	5	5	5	3	4	4	2	3	2	3	2	2	3	2	4	4	4	4	4	5	3	5	5	4	4
2	2	2	1	1	2	1	4	5	5	5	5	5	4	5	5	4	4	4	5	5	5	4	4	4	4	3	3	3	4	4	4
2	1	2	1	1	2	1	4	5	4	4	4	4	3	5	3	5	5	5	3	3	2	5	5	5	5	5	4	3	5	5	4
2	1	1	1	1	3	1	2	3	3	3	3	3	2	2	3	3	4	4	4	4	4	1	1	1	1	3	4	3	3	3	2
1	2	2	1	1	2	1	3	5	4	4	2	4	5	5	5	2	4	2	4	4	5	5	5	5	5	4	5	5	4	2	2
1	2	2	1	1	2	1	4	4	4	3	3	3	3	4	3	2	2	2	4	4	5	4	4	4	4	5	5	5	4	4	4
2	2	2	1	1	3	1	4	5	5	5	5	5	4	3	3	5	4	4	4	5	5	5	5	5	5	4	4	3	4	4	4
2	2	2	1	1	2	1	5	5	4	4	4	4	3	5	3	3	3	3	3	4	4	4	4	4	3	3	3	3	5	4	4
2	1	2	1	1	2	1	4	4	4	4	4	4	3	4	4	2	3	3	3	3	2	5	5	5	5	4	4	4	5	5	5
2	2	2	1	1	2	1	5	5	5	5	3	4	5	5	5	3	3	3	5	5	5	4	4	4	4	4	3	3	5	5	5
1	4	3	3	2	1	5	4	4	4	5	4	5	5	5	4	3	3	2	5	5	5	5	5	5	5	5	3	4	4	4	3
1	2	2	1	1	2	3	3	5	4	3	4	4	5	5	4	2	2	3	4	5	5	5	5	5	5	5	5	5	4	4	4
1	3	3	2	5	2	3	5	5	5	5	5	5	4	5	4	4	4	3	5	5	5	5	5	5	4	5	5	5	5	5	4
2	2	2	1	1	3	1	5	5	4	4	4	5	5	5	5	3	3	3	4	4	3	5	5	5	5	5	5	4	3	3	3
1	1	2	1	1	2	3	3	2	3	3	4	5	3	3	3	3	4	4	4	5	5	4	4	4	4	5	4	4	5	4	4
2	1	2	1	1	3	1	4	4	4	4	4	4	5	5	4	3	3	3	3	4	4	5	5	5	5	2	3	3	5	5	5
2	1	2	1	1	2	2	4	4	4	4	3	4	4	4	4	2	3	3	3	3	4	4	4	4	4	4	4	4	3	4	3
2	2	2	1	2	3	1	5	5	5	5	5	3	3	4	4	5	3	2	4	3	4	5	5	5	5	5	5	5	5	5	5
2	2	2	1	1	2	2	5	5	5	4	5	4	5	4	5	3	3	3	5	5	5	5	5	5	5	3	3	3	5	5	5
2	2	2	1	1	2	1	4	5	4	4	4	5	5	5	5	3	2	3	4	4	4	4	4	4	4	5	5	5	5	5	4
2	1	2	4	1	3	1	4	5	4	4	4	3	3	4	4	5	5	5	4	4	3	5	5	5	5	3	3	3	5	5	4
2	1	2	1	1	3	1	5	5	5	3	3	3	3	5	3	4	4	4	2	3	1	5	5	4	4	4	4	4	5	5	4
2	1	2	1	1	2	1	4	4	4	4	4	4	3	4	3	3	3	3	5	5	5	5	5	5	5	5	5	5	5	5	5
1	1	1	1	1	2	6	1	1	1	2	2	2	4	4	4	3	3	3	4	2	5	5	5	5	5	3	4	4	1	1	2
2	2	2	1	1	3	1	5	5	5	5	4	4	3	4	4	2	3	3	3	3	3	5	5	5	5	5	5	5	4	4	4
2	2	2	1	1	2	1	5	4	4	5	5	3	5	5	5	4	3	3	4	3	4	5	5	5	5	4	4	4	4	4	4
2	1	2	1	1	2	1	4	4	4	4	4	4	5	5	4	3	3	3	3	2	4	5	4	4	4	3	4	4	5	5	5
2	1	2	1	1	2	1	3	4	4	5	5	5	4	5	4	3	4	4	4	3	3	5	5	5	5	3	4	4	4	4	4
2	1	2	1	1	2	1	4	4	4	4	4	4	4	5	5	4	5	5	3	3	4	5	5	5	5	2	2	2	5	5	4
1	2	2	1	1	2	1	3	5	4	5	5	3	5	4	4	5	3	3	5	3	5	4	4	4	4	5	4	4	5	5	5
2	1	1	1	1	3	1	2	3	2	3	2	4	2	2	2	4	5	4	2	2	2	3	3	2	1	4	4	4	5	5	5
2	1	2	1	1	2	1	4	4	4	4	4	4	5	5	4	3	3	3	5	5	5	5	5	5	5	5	5	5	5	5	5
2	1	2	1	1	3	1	4	4	4	3	3	3	5	5	5	5	4	4	5	4	4	5	5	5	5	5	5	5	4	4	4
2	2	1	1	1	3	1	3	3	3	4	4	4	4	4	3	4	5	5	4	3	4	5	5	5	5	3	4	5	4	4	4
2	3	2	2	2	2	3	5	5	5	5	4	4	3	5	3	3	4	4	4	4	4	5	5	5	5	4	4	4	3	3	3
2	2	2	1	6	3	2	5	5	5	5	5	4	5	4	4	4	4	4	5	4	4	5	5	5	5	5	5	5	5	5	5
1	2	2	1	1	2	1	4	4	4	4	4	4	5	3	5	3	3	3	3	3	3	5	5	4	3	5	5	5	5	5	5
2	2	2	1	1	2	2	5	5	5	4	4	4	3	4	4	2	3	4	5	5	5	5	5	5	5	3	3	4	4	4	4
2	2	2	1	1	3	1	5	5	5	4	4	3	5	5	4	5	4	5	3	3	4	5	5	5	5	5	5	5	4	4	4
1	3	2	2	4	3	2	4	4	4	4	5	4	5	4	4	3	3	4	4	4	2	5	5	5	5	4	4	3	5	4	5
2	1	2	1	1	2	1	4	4	4	4	4	4	5	5	5	3	4	3	4	4	4	5	5	5	5	2	2	2	5	5	5
2	1	2	1	1	2	1	3	5	4	4	4	4	4	5	4	4	3	3	5	4	4	5	5	5	5	4	4	4	4	4	4
2	2	2	1	1	1	2	5	5	4	3	4	4	5	3	5	2	2	2	5	4	4	5	5	5	4	3	4	4	5	5	5
2	2	1	1	1	3	3	3	3	3	4	4	4	3	3	3	3	2	3	4	5	3	5	4	4	4	3	5	5	5	5	5
2	1	2	1	1	3	1	5	4	4	4	4	4	5	5	4	4	3	3	5	5	5	5	5	5	5	4	5	5	5	5	5
2	1	2	1	1	3	1	4	4	4	4	4	4	4	3	3	5	5	5	2	2	4	5	5	5	5	4	5	5	5	5	5
2	2	2	1	1	3	1	5	5	5	4	5	5	5	5	4	4	3	4	3	3	4	5	5	4	5	4	4	4	5	3	4
2	5	3	2	4	3	1	5	5	5	5	5	5	5	4	4	5	3	3	5	4	5	4	4	4	4	3	3	3	4	4	4
2	4	3	2	4	2	3	5	5	5	5	5	5	5	5	4	4	4	4	4	2	4	5	5	5	5	3	3	3	4	4	4
2	1	2	1	1	2	1	4	4	4	4	4	4	4	4	4	3	3	3	3	3	3	3	3	3	3	4	3	5	4	4	3
2	2	1	1	1	2	1	3	4	4	3	3	3	4	4	5	4	4	3	3	3	3	5	4	5	5	5	5	5	4	4	4
1	2	2	1	1	1	1	5	4	4	4	4	4	5	4	5	2	4	4	4	3	4	4	4	4	4	5	5	5	3	3	4
2	1	2	1	1	3	4	5	5	5	3	3	3	5	5	5	3	3	3	3	3	2	5	5	5	5	3	4	4	4	4	5
1	2	1	1	1	3	1	3	3	3	2	2	2	2	2	3	4	4	4	3	4	3	5	5	5	5	4	4	4	3	4	3
2	2	2	1	1	3	1	5	5	4	4	4	4	3	5	5	4	3	4	3	3	4	5	5	5	5	1	3	4	4	4	5
3	2	2	1	1	2	1	5	5	5	5	5	5	5	4	5	4	4	4	4	4	4	5	5	5	5	3	4	4	5	5	4
1	2	2	1	1	2	1	5	4	4	4	5	3	5	4	4	3	3	3	5	5	5	5	5	5	5	3	3	2	5	5	5
2	2	1	1	1	2	1	3	3	3	4	4	4	1	5	4	3	2	2	4	3	4	5	5	5	5	3	3	2	5	5	5
2	2	2	1	1	2	1	5	5	5	4	4	4	3	5	5	3	3	3	5	5	5	3	4	2	4	3	2	4	4	4	3
2	2	2	1	1	3	1	5	5	5	4	4	5	5	5	5	3	3	4	5	4	4	5	5	5	5	3	4	4	4	4	4
1	2	2	1	1	3	1	4	4	4	2	4	4	2	2	2	5	4	3	4	3	4	2	4	2	4	3	3	3	5	4	4
2	2	2	1	1	2	1	3	5	4	5	5	5	5	5	5	3	4	4	5	5	5	4	4	4	4	4	5	5	4	4	4
2	2	2	1	1	3	1	5	5	5	4	4	3	4	3	4	5	4	4	2	2	3	4	4	4	4	3	3	3	3	3	3
2	2	1	1	1	2	2	3	4	3	3	4	4	4	3	3	4	5	4	4	4	4	4	4	4	4	3	3	3	4	4	4
2	1	2	1	1	3	1	4	4	4	4	4	4	5	5	4	4	4	3	4	4	4	4	4	4	4	5	5	5	5	5	5
2	2	2	1	1	3	1	5	5	5	4	4	4	4	5	4	5	5	5	4	4	4	2	3	3	3	3	3	4	5	5	4
2	3	3	2	3	3	6	5	5	5	5	5	5	5	4	5	4	3	4	4	2	5	4	4	4	4	3	3	3	5	5	4
1	2	2	1	1	3	1	3	5	4	3	3	3	5	4	4	3	2	2	3	4	3	5	5	5	5	3	4	3	4	3	3
1	2	1	1	1	2	6	2	4	3	2	3	3	4	3	4	4	3	4	3	3	3	5	5	5	5	4	4	4	4	4	3
2	2	2	1	1	3	1	5	5	5	4	4	4	4	5	4	4	3	3	4	4	4	5	4	5	5	5	5	5	4	4	5
2	1	2	1	1	2	1	3	4	4	4	4	4	5	5	4	5	5	5	3	3	2	5	5	5	5	5	5	5	4	4	5
1	2	2	1	2	2	2	3	4	4	4	4	4	4	4	5	3	3	3	4	4	4	5	5	5	5	1	1	1	4	4	5
2	1	2	1	1	2	1	5	4	4	4	4	4	5	4	5	3	3	4	2	3	2	5	4	5	4	5	5	5	5	5	5
1	2	2	1	1	3	1	4	4	4	3	3	3	5	5	4	5	5	5	4	4	4	5	5	5	5	5	5	5	4	4	4
2	4	2	2	2	2	3	5	5	4	3	3	4	5	5	4	5	5	4	4	3	4	5	5	5	5	4	4	4	5	5	5
2	1	1	1	1	3	1	3	3	3	3	3	3	3	4	4	5	5	5	4	2	4	5	4	5	4	3	4	4	4	4	4
2	1	2	1	1	2	1	4	4	4	4	4	4	5	4	4	3	3	4	5	4	5	5	5	5	5	3	3	3	5	5	5
2	2	2	1	1	1	1	5	5	5	4	3	4	5	4	4	5	5	5	4	4	5	5	5	5	5	3	3	3	4	4	3
1	2	2	1	1	2	3	4	4	3	3	3	4	2	3	3	4	4	4	4	4	3	4	4	4	4	3	3	4	3	3	3
2	1	2	1	1	3	2	4	4	4	4	4	3	4	5	4	2	4	3	3	2	5	5	5	5	5	4	4	4	5	5	4
2	1	2	1	1	3	1	4	4	4	4	4	4	4	3	4	5	5	5	5	5	5	4	4	5	5	4	4	4	5	5	5
1	2	2	1	2	2	1	5	5	5	2	2	2	3	4	3	3	3	3	3	4	3	5	5	5	5	4	4	4	5	3	4
2	2	3	1	2	3	3	5	5	5	5	5	5	5	5	5	4	4	4	5	5	5	5	5	5	4	5	4	4	4	4	4
2	2	2	1	1	2	1	5	5	5	4	4	4	5	5	4	5	5	5	3	2	2	5	5	5	5	3	3	5	4	4	4
2	2	2	1	1	3	1	5	5	5	4	4	4	4	3	4	2	2	2	3	3	3	5	5	5	5	4	4	4	5	5	5
2	2	2	1	1	2	1	5	5	5	4	4	4	4	5	4	5	5	5	4	3	3	4	4	4	4	3	4	3	4	4	4
2	2	2	1	1	1	1	3	5	4	5	5	5	5	5	5	3	4	4	4	4	5	5	5	5	5	4	4	5	4	4	4
2	2	2	1	1	3	1	4	5	4	4	5	4	3	2	2	3	4	4	5	4	4	5	4	4	4	4	4	5	4	5	4
2	2	2	1	1	3	1	5	5	4	4	4	4	5	5	4	3	4	3	5	5	3	5	5	5	5	5	5	5	4	4	5
2	2	3	1	1	2	3	5	5	5	5	5	5	4	5	4	4	3	4	3	4	3	5	5	5	5	3	5	4	4	4	4
2	2	2	1	1	2	1	4	5	5	4	4	5	4	4	3	3	4	4	4	4	3	4	3	3	4	5	3	3	5	5	5
2	2	2	1	1	3	1	5	5	5	4	4	4	4	5	4	3	3	3	4	2	4	5	5	5	5	5	5	5	5	5	5
2	2	2	1	1	2	1	5	5	5	4	4	4	5	5	5	3	2	3	4	3	4	5	5	5	5	3	3	3	5	5	5
2	3	2	2	4	3	4	3	5	4	5	5	4	5	5	4	3	5	5	3	4	4	4	4	5	4	4	4	4	4	4	4
2	1	1	1	1	3	1	3	3	2	3	3	2	4	3	3	4	4	3	3	2	2	5	5	5	5	4	4	4	4	4	4
2	1	1	1	1	3	1	2	4	3	3	3	3	3	3	3	3	2	2	3	3	3	5	5	5	5	4	3	3	5	3	5
2	2	2	1	1	3	1	5	5	5	4	4	4	5	5	5	1	4	3	4	3	4	5	5	5	5	5	5	5	4	4	5
2	2	2	1	1	2	1	5	5	5	4	4	4	5	5	5	5	5	5	3	2	3	5	5	5	5	3	3	4	5	4	4
2	1	2	1	1	2	1	4	4	4	4	4	4	3	4	3	5	5	5	3	3	3	5	5	5	4	4	5	5	4	4	5
2	2	3	1	6	2	2	5	5	5	5	5	5	4	2	2	3	4	4	4	4	5	5	5	5	5	3	4	4	5	5	4
1	2	2	1	1	2	1	4	4	4	3	3	3	5	5	4	4	4	4	5	5	5	5	5	5	5	3	4	5	4	4	3
2	1	2	1	1	2	1	4	4	4	4	4	4	2	2	4	5	5	5	4	4	3	5	5	5	5	2	2	3	5	5	4
2	1	2	1	1	3	1	4	3	4	4	3	4	5	4	5	5	5	5	5	5	5	5	5	5	5	5	5	5	4	3	3
2	1	1	1	1	3	3	1	3	2	4	4	4	5	5	4	3	3	3	5	5	5	5	5	5	5	4	3	3	4	4	5
1	2	2	1	1	3	1	4	4	4	4	4	4	5	5	5	5	5	5	4	3	4	5	5	5	4	5	4	5	5	5	5
2	2	2	1	1	2	1	5	5	5	4	4	4	5	4	4	3	3	3	3	3	4	5	5	5	5	4	4	4	4	4	4
2	2	2	1	2	2	3	5	5	5	4	4	4	4	3	3	5	5	5	4	3	4	5	5	5	5	5	4	4	4	4	4
2	2	1	1	1	2	1	3	3	3	4	4	4	4	4	4	3	2	2	4	3	4	4	4	4	4	5	5	5	4	4	4
2	3	3	1	6	3	1	5	5	5	5	5	5	4	4	5	4	4	4	5	5	5	4	4	4	4	4	4	5	4	4	4
1	1	1	1	1	2	1	1	3	2	2	2	3	5	4	4	2	2	2	4	4	4	4	4	4	4	5	5	5	3	4	4
2	3	2	2	2	2	6	5	5	4	5	5	5	5	5	5	3	4	4	4	4	5	5	5	5	5	2	2	3	4	4	4
2	3	1	2	3	2	1	3	4	3	3	4	4	5	5	4	3	3	3	3	3	4	5	4	4	5	4	4	4	5	4	5
2	2	2	1	1	2	1	5	5	4	3	4	4	4	4	3	4	5	4	3	2	3	4	4	4	4	3	3	3	4	5	5
2	2	2	1	1	2	1	5	5	4	4	4	4	4	5	5	3	2	2	3	4	4	4	5	4	5	2	2	2	4	3	4
2	2	2	1	1	2	1	5	5	4	4	4	4	4	4	4	2	3	2	3	3	4	3	4	5	2	5	5	5	5	5	4
2	2	2	1	2	2	2	4	5	5	5	5	5	4	5	4	5	4	4	3	3	4	5	3	5	5	4	4	5	4	4	4
1	2	2	1	1	2	1	4	4	4	4	4	4	3	4	3	4	3	3	4	5	5	5	5	5	5	5	5	5	5	5	5
2	2	2	1	1	3	1	5	3	4	5	5	5	5	5	5	5	3	3	5	5	5	5	5	5	5	3	3	3	4	4	4
2	5	1	2	3	2	3	4	4	5	3	5	5	3	2	3	4	2	3	3	3	3	3	3	3	3	5	5	5	5	5	5
2	1	2	1	1	3	2	5	4	4	3	5	4	4	4	4	4	3	4	5	5	5	4	4	5	3	4	4	4	5	4	5
2	1	2	1	1	3	1	4	4	4	4	4	4	5	5	4	3	3	3	4	5	5	4	4	4	4	5	4	3	5	5	5
2	2	2	1	1	2	1	5	5	4	4	4	4	3	5	5	3	3	3	4	3	3	5	5	5	5	4	4	4	5	5	5
2	1	2	1	1	2	1	4	4	4	4	4	4	5	5	4	3	4	3	5	5	5	4	5	1	2	5	5	5	5	5	5
2	2	3	1	4	2	1	5	5	5	5	5	5	5	5	5	4	4	4	4	4	5	3	4	4	4	5	5	5	4	4	4
2	1	2	1	1	3	1	4	4	3	3	3	5	5	5	4	3	3	3	5	3	5	5	5	5	4	4	5	4	4	4	4
1	1	2	1	1	2	1	4	3	3	3	3	3	5	5	4	4	2	3	4	4	3	3	3	3	3	4	4	4	3	4	3
2	2	3	1	4	3	1	5	5	5	5	5	5	5	5	4	3	4	4	4	3	4	5	5	5	5	3	3	3	4	4	4
2	1	2	1	1	2	1	4	4	3	3	4	4	4	4	3	2	2	2	5	5	5	5	5	5	5	3	3	3	4	3	3
1	2	2	1	1	2	1	4	4	4	4	4	3	5	5	4	3	3	3	4	4	5	5	5	5	5	4	4	4	3	3	3
2	1	2	1	1	2	1	5	4	4	3	4	5	5	4	4	2	4	2	3	4	2	5	5	4	5	4	4	5	2	3	2
2	2	3	1	1	2	1	5	5	5	5	5	5	4	4	4	4	4	4	5	5	5	1	1	1	1	3	5	5	4	4	4
2	2	2	1	1	2	1	5	5	5	4	4	4	5	5	5	5	5	5	4	4	4	3	3	4	4	5	5	5	5	5	5
2	2	2	1	1	3	1	5	5	4	4	4	4	4	4	3	3	3	3	2	3	3	5	5	5	5	3	3	3	5	5	5
1	2	2	1	1	2	6	4	4	4	3	3	3	4	4	3	2	2	2	4	3	5	5	5	5	5	3	3	3	4	3	3
2	1	1	1	1	3	1	3	3	3	2	2	2	3	3	3	3	3	3	3	2	3	5	4	5	4	3	3	4	1	1	1
2	2	1	1	1	1	1	4	4	3	3	3	3	5	5	5	3	3	3	4	3	4	5	5	5	5	4	4	5	3	3	4
2	1	2	4	1	3	1	5	4	4	3	3	3	5	5	4	3	4	4	4	3	4	5	5	5	5	3	4	4	4	4	4
2	1	2	1	1	2	1	4	4	4	4	4	4	5	4	4	4	4	4	3	3	3	5	5	5	5	5	5	4	3	4	4
2	2	2	1	1	3	1	4	4	4	5	5	5	5	5	5	4	3	3	4	4	5	5	5	5	5	3	3	3	4	4	4
2	2	2	1	1	2	1	4	5	5	4	5	4	3	4	4	4	4	2	4	4	5	5	5	5	5	4	4	4	5	5	5
1	4	2	2	4	3	3	3	2	3	4	4	4	4	5	4	4	4	3	3	1	3	5	4	5	5	4	4	4	4	4	4
1	2	2	1	1	2	1	4	3	4	5	5	4	5	5	4	3	3	3	4	4	4	4	4	3	4	3	3	3	4	3	3
2	3	3	2	1	3	5	5	5	5	5	5	5	5	5	5	4	4	4	4	4	3	5	3	5	4	3	4	4	4	4	4
2	1	1	1	1	2	1	3	3	3	3	3	3	5	5	5	4	4	4	4	3	5	5	5	5	5	4	4	4	5	5	5
2	1	4	1	6	2	1	4	4	4	4	4	4	3	3	3	3	3	3	4	4	4	5	5	5	5	5	5	5	5	4	5
1	1	2	1	1	2	1	4	3	3	3	4	3	4	4	4	4	4	4	4	5	3	4	4	4	4	2	3	1	5	3	4
2	2	2	1	1	2	1	5	5	5	4	4	4	4	4	4	5	4	5	3	3	3	5	5	5	5	4	3	3	5	5	5
2	2	2	1	1	2	2	5	5	5	4	4	4	3	5	5	3	3	3	3	3	2	5	5	5	5	5	4	5	5	5	5
2	1	2	1	1	2	1	3	4	4	5	4	5	4	5	5	5	4	4	3	3	3	5	5	5	5	5	5	4	5	3	4
1	1	1	1	1	2	1	2	2	2	2	2	2	4	5	4	2	3	3	4	3	5	5	5	5	5	4	4	4	2	2	3
1	2	2	4	1	2	1	4	4	4	3	3	3	4	4	3	2	2	2	4	3	4	4	4	4	4	5	5	5	4	4	4
2	1	2	1	1	3	1	4	4	4	3	3	3	4	5	4	2	2	2	4	3	3	5	5	5	5	3	4	4	3	3	4
2	1	2	1	1	2	3	4	4	4	4	4	4	5	5	4	3	3	3	4	3	5	5	5	5	5	2	3	3	5	5	5
2	1	1	1	6	2	1	3	3	3	3	3	3	4	4	3	5	5	5	5	5	5	5	5	5	5	3	3	5	4	4	4
1	2	2	1	1	2	2	4	4	4	3	4	5	5	5	4	3	3	4	3	3	3	5	5	5	5	4	4	4	5	5	5
2	2	2	1	1	2	1	5	5	4	4	4	5	4	4	4	3	3	3	3	3	3	5	5	5	5	3	3	4	4	4	4
2	2	2	1	1	3	1	5	5	5	3	4	4	5	5	4	3	3	3	4	2	5	5	5	5	5	5	5	5	5	5	5
1	2	2	1	1	2	1	5	4	4	4	5	2	1	1	2	3	3	2	5	4	4	5	5	5	5	3	4	3	5	5	5
2	1	2	1	1	3	1	4	5	4	3	4	3	5	5	5	2	4	3	5	5	5	5	5	5	5	4	4	4	3	4	4
2	1	2	1	1	3	1	5	4	4	4	4	4	5	5	5	3	3	3	3	2	3	5	5	5	4	3	5	5	5	5	5
2	1	2	1	1	2	1	5	4	4	4	4	4	5	5	5	3	3	3	5	5	5	5	4	4	5	2	2	2	5	5	5
2	1	2	1	1	3	2	3	5	4	3	4	3	3	3	3	5	4	4	4	4	5	2	2	2	3	4	4	4	4	4	4
2	1	1	1	1	2	1	2	3	3	3	4	4	5	5	5	3	3	3	4	3	3	5	5	5	5	4	4	4	4	4	4
1	2	2	1	1	2	1	3	5	4	3	3	3	5	5	4	3	3	2	4	3	3	5	5	5	5	5	5	4	3	4	4
2	1	2	1	1	2	1	5	5	5	3	3	3	5	5	5	3	3	5	4	4	4	3	4	4	4	5	5	5	4	4	5
2	1	2	1	1	3	1	3	4	4	4	5	4	4	5	4	5	5	5	4	3	3	5	4	4	3	3	3	3	4	4	5
1	2	2	1	1	1	2	4	4	4	3	3	3	5	5	5	3	3	3	3	3	2	4	4	4	4	5	5	5	2	4	3
2	3	3	3	1	2	3	5	5	5	5	5	5	5	5	5	3	3	3	4	3	4	5	5	5	5	4	4	4	5	4	4
2	1	2	1	1	2	1	4	4	3	4	4	4	3	4	4	5	3	3	4	4	4	5	5	5	4	2	4	5	5	4	5
2	1	2	1	1	3	1	4	5	4	4	5	3	5	5	5	4	3	4	4	3	3	5	5	1	1	4	3	4	3	3	3
2	1	2	1	1	3	1	4	4	4	4	3	4	5	5	5	4	4	5	5	5	5	5	5	4	4	3	3	3	5	5	5
1	2	2	1	2	2	2	4	4	3	3	3	4	5	5	5	3	3	3	4	3	5	5	5	5	5	4	4	4	5	4	4
2	2	2	1	1	2	1	5	5	5	3	4	3	3	4	3	5	4	4	2	3	1	5	5	5	5	4	3	3	4	4	5
2	2	2	1	1	2	1	5	5	5	4	4	4	4	4	4	4	3	3	3	3	3	5	5	5	5	4	5	5	5	5	5
2	2	1	1	1	3	4	4	4	3	3	3	3	2	5	3	5	4	4	5	5	5	5	5	5	5	4	3	3	3	3	3
1	2	2	1	1	3	1	4	4	4	5	4	4	5	5	5	3	4	2	5	4	4	5	5	5	5	3	5	5	3	3	3
2	1	2	1	1	2	1	5	4	4	3	3	3	2	3	3	2	2	2	3	3	3	5	5	5	5	4	4	3	3	4	3
1	4	2	2	4	3	3	4	3	3	3	3	3	5	4	5	3	3	3	3	3	3	5	4	4	4	3	4	4	4	4	4
2	2	2	1	1	3	6	5	5	5	4	4	4	3	5	3	5	5	5	3	2	3	5	4	4	4	4	4	4	4	4	4
2	2	2	1	1	2	2	5	5	5	4	4	4	5	5	5	4	3	3	4	4	5	4	4	4	4	5	4	4	3	3	3
1	2	2	1	1	2	1	4	4	4	4	4	4	5	5	5	4	3	3	4	4	4	5	4	5	5	4	3	3	3	3	4
1	1	1	1	1	2	1	3	3	3	2	2	1	3	3	4	2	2	3	4	3	4	4	4	5	5	4	4	4	1	1	2
2	3	3	2	4	3	2	5	5	5	5	5	5	5	5	5	4	4	4	5	4	5	5	5	5	5	4	4	4	4	4	4
2	2	2	1	1	2	1	5	5	5	4	4	4	5	3	4	5	5	5	4	3	3	5	5	5	5	4	4	4	4	4	4
1	2	2	1	2	1	4	4	3	4	4	4	4	4	4	3	3	3	3	3	3	4	5	5	5	5	5	4	4	5	5	5
1	4	2	2	4	3	3	2	3	3	4	3	5	5	5	5	3	2	2	3	3	3	5	5	5	5	4	4	4	5	4	4
1	2	2	1	1	2	1	4	4	4	4	5	4	5	4	5	4	4	3	4	4	5	5	5	5	5	3	3	4	3	5	5
2	1	1	1	1	2	1	3	3	3	3	3	3	3	4	4	5	3	3	3	3	4	1	1	1	1	2	2	4	4	4	4
1	2	1	2	1	2	2	3	3	3	3	3	3	4	4	4	3	5	5	5	5	5	5	5	5	5	5	5	5	4	5	4
2	1	4	1	6	3	2	4	5	5	2	3	4	5	5	4	5	5	4	4	2	4	5	5	5	5	4	4	4	4	5	4
2	2	2	1	1	2	1	5	5	5	3	4	5	4	4	5	3	3	3	4	3	4	3	3	3	3	4	4	4	5	5	5
2	1	1	1	1	2	1	3	4	3	2	1	3	3	2	2	2	3	4	4	4	4	3	2	4	2	2	3	4	1	2	2
2	2	2	1	1	2	1	5	5	5	4	4	4	5	4	4	3	3	4	3	4	3	5	4	5	5	4	4	3	1	2	2
2	2	2	1	1	2	1	5	4	4	5	5	5	5	5	5	3	5	4	5	5	5	5	5	5	5	3	4	5	4	4	4
1	1	1	2	1	2	1	2	1	2	2	2	2	4	4	3	2	3	4	4	4	4	5	5	5	5	4	4	4	1	1	2
2	2	2	1	1	2	2	3	5	4	5	5	5	3	5	5	3	4	4	4	4	4	5	5	5	5	3	4	4	4	4	4
2	1	2	1	1	2	1	5	4	4	4	4	4	3	4	3	3	3	5	4	5	5	5	5	5	5	4	4	4	5	5	5
2	2	2	1	1	2	1	5	5	5	4	5	4	3	5	5	3	4	4	5	5	5	5	5	5	5	5	4	4	4	4	4
2	2	3	1	2	2	1	5	5	5	5	5	5	5	5	4	4	5	3	5	3	5	5	5	5	5	4	4	4	4	4	5
2	1	2	1	1	2	1	3	4	4	5	4	4	4	4	3	4	4	3	3	3	4	5	5	5	5	4	4	5	4	3	4
1	2	2	1	1	1	1	4	4	4	3	3	3	3	3	3	1	1	1	4	4	4	5	5	5	5	4	5	5	4	4	4
1	2	2	1	1	3	1	5	4	4	3	3	2	2	3	2	4	4	3	4	3	3	4	2	4	3	5	5	5	4	4	4
2	1	2	1	1	2	3	5	5	5	4	3	2	3	3	3	4	4	4	3	2	2	4	4	4	4	3	3	3	5	4	4
2	2	2	1	1	2	1	5	5	5	5	4	3	4	5	5	3	3	3	4	4	2	5	5	5	5	5	5	5	5	5	5
2	3	3	2	4	3	3	5	5	5	5	5	5	5	5	5	4	4	4	4	4	4	3	4	3	2	3	3	3	4	4	4
1	1	1	1	1	3	1	1	1	1	3	3	3	5	5	5	2	5	4	5	4	4	5	5	5	5	4	3	4	3	3	3
1	1	2	1	1	1	2	3	4	3	4	3	3	5	4	4	4	4	4	4	4	4	4	4	4	4	4	5	5	3	3	3
2	1	2	1	1	3	1	4	4	4	4	4	3	3	4	3	3	3	3	4	4	5	5	5	5	5	4	4	4	4	5	5
2	3	3	1	4	2	4	5	5	5	5	5	5	4	4	4	3	4	4	4	4	3	5	5	5	5	3	2	3	4	4	4
2	2	2	1	1	3	1	4	5	4	4	4	5	5	5	4	3	4	3	4	4	4	5	5	5	5	2	2	2	4	4	5
1	1	2	1	1	2	1	3	4	3	3	3	3	5	5	5	4	4	4	5	5	5	5	5	5	5	4	5	5	4	4	4
2	2	2	1	1	3	1	5	5	5	3	4	3	3	4	4	4	4	4	4	4	2	5	5	4	4	4	3	4	3	4	4
2	1	2	1	1	2	1	4	4	4	4	4	4	4	5	4	3	3	3	4	4	4	4	4	4	4	5	5	4	5	5	5
2	3	2	2	2	2	2	5	5	5	5	5	4	4	5	5	3	4	3	3	3	4	5	5	5	5	4	4	4	4	5	4
2	2	2	1	1	3	1	5	5	5	4	4	4	2	3	3	3	2	4	5	5	3	5	4	4	4	4	4	3	5	5	5
2	1	2	1	1	2	1	4	4	4	4	4	4	5	2	4	3	3	3	4	4	4	4	5	5	5	5	5	3	5	5	5
2	1	2	1	1	3	1	5	4	4	3	3	3	5	5	5	5	5	4	3	3	1	5	5	5	5	2	2	2	4	4	5
2	1	1	1	1	2	1	3	3	3	3	3	3	3	4	4	4	4	4	2	3	1	4	3	4	3	2	4	4	4	4	4
1	2	1	1	1	2	1	3	3	3	3	3	3	4	5	4	4	4	4	4	3	3	5	5	5	5	5	5	5	4	4	4
1	1	2	1	1	3	1	4	3	3	3	3	4	5	5	5	5	4	4	4	4	4	5	5	5	5	3	3	3	5	5	5
2	1	2	1	1	3	1	4	4	4	3	3	4	5	4	4	2	2	2	5	5	3	5	5	5	5	5	5	5	2	3	2
2	2	2	1	1	3	1	5	5	5	4	4	4	5	4	4	3	3	2	3	3	3	4	4	4	4	1	1	1	3	3	3
2	5	1	2	3	2	1	3	3	3	3	3	3	5	4	4	2	2	2	2	1	2	5	5	5	5	4	5	4	5	5	5
2	1	1	1	1	3	1	2	2	2	3	4	5	5	5	5	2	3	4	5	5	5	5	5	5	5	2	2	2	4	5	4
1	1	2	1	1	3	1	4	5	4	1	2	3	4	4	4	4	4	2	3	3	4	5	4	5	5	3	3	3	2	3	2
2	1	2	1	1	2	1	4	4	4	4	4	4	5	4	5	3	3	3	4	3	4	3	3	3	3	4	4	5	3	3	4
1	2	2	1	1	3	1	5	3	4	3	3	3	5	5	5	4	5	4	4	4	5	4	4	4	4	4	3	4	4	4	4
2	2	1	1	1	3	1	3	4	3	4	3	4	5	5	4	4	5	5	3	3	3	5	5	5	5	4	5	5	3	4	3
1	2	2	1	1	2	1	3	4	3	3	4	4	4	3	4	4	5	4	5	5	5	4	4	4	4	4	4	4	4	4	4
1	2	2	2	1	2	3	4	3	3	4	4	3	2	2	2	5	4	4	4	4	4	5	5	5	5	3	3	3	3	3	3
1	2	2	1	1	2	1	4	4	4	3	3	3	5	5	4	4	5	4	3	3	3	5	5	5	5	3	4	4	4	4	4
2	2	1	1	1	2	1	3	3	3	4	4	4	5	5	4	4	3	3	4	4	3	5	5	5	5	4	4	4	4	3	3
2	1	2	1	1	3	1	3	5	4	4	4	4	5	4	5	3	4	4	4	3	5	5	5	5	5	5	4	4	4	5	5
2	2	2	1	1	2	1	4	4	5	4	4	5	4	5	5	3	2	5	4	3	5	5	5	5	5	5	5	3	5	5	5
2	2	2	1	1	2	1	5	5	5	3	5	5	5	5	4	5	5	5	5	4	4	5	5	5	4	5	5	5	5	5	5
1	2	2	1	1	3	1	4	3	4	2	4	4	3	3	3	2	3	2	3	3	3	5	5	5	5	3	1	2	5	4	4
1	1	2	1	1	2	1	4	3	3	3	4	3	5	5	5	4	4	4	5	4	5	4	4	5	4	1	1	1	4	4	4
1	2	2	1	1	2	1	4	4	4	4	4	5	2	5	4	3	4	4	4	4	4	5	5	5	5	4	2	4	4	4	4
1	2	2	1	1	3	1	4	4	4	3	3	2	4	4	4	3	5	3	4	4	4	5	5	5	5	3	4	4	4	3	3
2	1	2	1	1	3	1	4	5	4	3	4	5	4	4	4	2	4	3	2	3	2	3	4	4	4	5	5	5	5	5	5
2	2	2	1	1	2	2	5	5	5	4	3	4	5	5	5	5	5	5	3	4	3	5	5	5	5	5	5	5	5	5	4
1	1	2	1	1	2	1	3	4	3	3	3	3	5	5	4	4	4	4	3	4	3	4	4	4	4	5	5	5	4	4	4
2	3	2	2	4	2	3	5	5	5	4	4	4	4	4	4	5	5	5	3	3	3	4	4	4	4	3	3	3	5	5	4
2	2	2	1	1	3	3	5	5	5	4	3	4	5	5	4	5	5	5	3	3	4	5	5	5	5	4	4	5	5	5	4
2	2	2	1	1	3	1	4	4	4	5	5	4	5	5	4	4	4	4	5	3	5	4	4	4	4	5	5	5	5	5	5
2	1	2	1	1	3	1	4	4	4	4	4	3	4	5	5	3	3	3	5	5	5	5	5	5	5	3	2	2	4	4	4
1	2	2	1	1	2	1	3	5	4	3	3	3	1	3	3	3	5	3	4	4	4	1	1	1	1	3	3	3	3	3	3
2	2	1	1	1	2	1	3	3	3	4	4	4	4	3	4	3	3	3	4	4	3	5	5	5	4	5	5	5	3	3	4
1	1	2	1	1	2	1	3	3	4	3	3	3	5	5	5	4	4	3	4	3	3	5	5	4	5	4	4	5	3	3	4
1	5	1	2	6	2	1	2	2	2	1	3	4	5	5	4	3	4	4	5	5	5	5	5	5	5	4	4	4	1	3	2
2	2	2	1	1	3	1	5	5	5	4	2	5	3	4	4	5	4	4	3	3	4	3	2	4	3	3	3	3	5	5	5
1	2	2	1	1	2	1	4	4	4	3	4	4	5	5	5	5	4	4	4	4	3	5	5	5	5	4	3	3	4	4	4
1	2	2	1	1	2	1	3	4	3	4	4	4	5	5	4	3	3	3	5	5	5	4	5	5	5	2	4	3	3	4	4
2	2	2	1	1	3	1	5	5	5	4	4	5	4	4	4	2	2	2	5	3	5	4	4	4	4	3	4	4	4	4	5
1	2	2	1	1	3	1	4	5	4	3	3	3	4	4	4	4	4	4	3	4	3	5	5	5	5	4	4	4	4	4	4
2	1	2	1	1	2	1	5	5	5	3	3	3	3	3	3	4	4	4	3	2	2	3	3	3	3	3	3	3	3	4	3
1	2	2	1	1	2	1	4	4	4	3	3	3	3	3	3	4	4	4	4	3	5	1	1	1	1	4	4	4	4	4	4
2	4	2	2	3	2	2	4	4	4	4	4	4	3	3	3	3	4	4	4	5	4	4	3	3	3	3	3	3	5	5	5
1	2	2	1	1	3	1	4	4	4	3	3	3	5	5	5	4	4	5	5	5	5	5	4	5	5	4	4	3	4	3	3
2	2	2	1	1	2	1	5	5	5	4	4	4	4	4	3	3	4	4	4	4	5	5	4	4	4	4	5	5	5	5	5
2	2	3	2	2	2	3	5	5	5	5	5	5	4	4	4	3	3	3	4	3	4	4	4	4	4	5	5	5	4	4	4
2	1	2	1	1	2	1	5	4	4	3	3	3	4	3	3	5	5	5	5	5	3	5	5	5	5	3	3	4	4	4	4
2	2	2	1	1	2	1	5	5	5	3	4	4	5	5	5	3	2	2	5	5	5	5	5	5	5	5	4	5	4	4	4
2	2	2	1	1	3	1	5	5	5	4	5	4	3	3	3	3	3	3	5	4	5	1	1	1	1	4	4	4	5	5	4
2	4	2	2	4	2	2	4	4	4	3	3	3	4	3	3	4	4	4	5	5	5	5	5	5	5	2	2	2	3	4	4
2	2	2	1	1	3	3	4	5	4	5	5	5	3	5	5	4	4	4	4	4	5	5	5	5	5	5	5	5	4	5	5
2	2	2	1	1	2	3	5	5	5	4	4	4	4	4	4	3	3	3	3	3	3	5	5	5	5	3	3	3	4	4	5
2	2	2	1	1	3	1	5	5	5	4	5	4	5	5	4	3	3	3	3	2	4	5	5	5	5	1	2	3	5	5	4
2	2	2	1	1	2	1	5	5	5	4	5	4	4	3	4	3	3	3	4	3	3	2	3	4	5	5	5	5	5	5	4
1	2	1	1	1	3	1	3	3	3	3	2	4	5	5	4	4	4	3	4	4	3	4	5	5	5	5	5	5	3	4	3
2	1	2	1	1	2	1	4	4	4	4	4	4	4	4	4	3	3	3	3	4	2	2	3	3	5	2	2	3	2	4	3
2	1	2	1	1	2	1	3	5	4	3	4	5	5	5	5	3	3	3	3	3	3	5	5	5	5	4	4	4	5	5	5
